# Supplementary material for: Folylpolyglutamate synthetase mRNA G-quadruplexes regulate its cell protrusion localization and enhance a cancer cell invasive phenotype upon folate repletion
Source: BMC Biol. 2023 Feb 1;21:13. doi: 10.1186/s12915-023-01525-1 (PMC9889130; doi:10.1186/s12915-023-01525-1)
Supplement: Supplementary file 1 — Additional file 1: Table S1. G-quadruplex sequences found by QGRS Mapper in the 3'UTR of FPGS orthologs. [file 12915_2023_1525_MOESM1_ESM.xlsx]

## Sheet: Sheet1
		Folylpolyglutamate synthetase mRNA G-quadruplexes regulate its cell protrusion localization and enhance a cancer cell invasive phenotype upon folate repletion
		Table S1: G-quadruplex sequences found by QGRS Mapper in the 3'UTR of FPGS orthologs
		Organism	Accession	Positiona	Length	QG sequence	G-Score
		Human	NM_004957	116	22	GGGGCCAGGGCTTTGGGATGGG	70
				377	36	GGGAAGGGAGAGGGCCTCTGCCTGGGACACTGCGGG	70
		Gorilla	XM_004048644	116	22	GGGACCAGGGCTCTGGGATGGG	70
				376	36	GGGAAGGGAGAGGGCCTCTGCCTGGGACACTGTGGG	70
		Chimpanzee	XM_016961725.2	116	22	GGGACCAGGGCTCTGGGATGGG	70
				377	36	GGGAAGGGAGAGGGCCTCTGCCTGGGACACTGCGGG	70
		Rhesus monkey	XM_015116775.2	116	22	GGGATCAGGGCTCTGGGATGGG	70
				380	44	GGGAAGGGAGAAGGCCTCTGCCTGGGACACCCTAGGACAGTGGG	59
		Squirrel monkey	XM_039475000	118	22	GGGACCAGGGTTCTGGGATGGG	70
				393	36	GGGAAGGGAGAGGGCCTCTGCCTGGGACAGCCTGGG	70
		Horse	XM_023628952	116	43	GGGACCTGGGCTCTGGGCGGTGGAATAGAGGGCTGAGGGTGGG	68
				360	39	GGGAAAAAAAAAGGGGCCCTTGCTTGGGGCTCTCTGGGG	70
		Norwegian rat	NM_001146125	95	38	GGGTCCTGGGCTCTTGGTAGAGTGTAGGGATGGGAGGG	60
				321	30	GGGCCCTTGCCTGGGCATTTGGGGACTGGG	67
		Mole rat	XM_010613612	254	36	GGGTTCTGGGTCCTCCCTCCCATGTCCTGGGCTGGG	56
				319	37	GGGAAAGGAGAGGGCCCCTGTCTGGGACACCCTGGGG	71
		Chinese tree shrew	XM_006154062	14	25	GGGGGGAGGCTCCTGGGAGGCAGGG	64
				139	37	GGGTGGTGGAATAGAGGGCGGGGGGCAGGAGGCTGGG	64
				380	38	GGGAAAGGAGAGGGCCCCTGCCGGGGGCACCCTGAGGG	71
		Emu	XM_026113779	224	37	GGGTGCACGGAGGGGAGGGTGACGCCCTTTCCCTGGG	59
				377	43	GGGCTGGCGGTCCGGGGGCAGAGCCCTGCGCGGGGGTGGCGGG	65
				475	33	GGGAGGGCTGGGCCGAGGTTTTGAGGGGCCGGG	63
		White rhinoceros	XM_004423490	116	43	GGGGCCTGGGCTCTGGGCAGTGGAGTAGAGGGCTGGTAGTGGG	68
				371	37	GGGAAAGGAAAGGGTCCCTGCCTGGGGCTCTCTGGGG	71
		Armadillo	XM_004455609	132	37	GGGCGGTATAAGAGGGACTCGGGGGTGGAAGGCTGGG	68
				386	43	GGGAAAGCAGGGGTTCCTGCCTGGGCACCCTCAGCACAGAGGG	64
		Whale	XM_024762723	110	32	GGGACTTGGGCTCTGGGCGGTGAAATAGAGGG	64
				369	45	GGGAAAGGAGAGGGTCCTTGCCTGGCGCCCTGTGGGGGCAGAGGG	59
		Killer whale	XM_004269182	110	39	GGGACTTGGGCTCTGAGCGGTGAAATAGAGGGCCGGGGG	57
				373	44	GGGGAGAGGGTCCTTGCCTGGGGCCCCGTTGGGGCAGAGGGGGG	99
		Dolphin	XM_033858656.1	110	32	GGGACTTGGGCTCTGGGCGGTGAAATAGAGGG	64
				368	37	GGGAGGGGAGAGGGTCCTTGCCTGGGGCCCCGTCGGG	71
		Turtle	XM_034793750	103	45	GGGATGCTTCCGGCTCAGGGGCTGGGCACTGCACGTGCTGCTGGG	59
				375	42	GGGGTGATGGGCACCTTCCCTGCAGGCCTGGGGGGCCTGGGG	59
				591	25	GGGTCCCACGGGGGGCTGAGGAGGG	65
		American alligator	XM_019475890	957	39	GGGGACTGGCCTTGTTCCTACCCATGGGGGAGGGGGGGG	87
				1182	45	GGGAAGGGCCTTCACTGTCTCCGCTGGGTAGTAAATATGACGGGG	57
				1241	21	GGGGCTGGGCTTGGGAAGGGG	72
		Australian saltwater crocodile	XM_019540680	108	35	GGGGTAGAAGGGGCAGGCTTGGGCCAGCCTCTGGG	70
				1171	33	GGGGTGGGAAGGGCCTTCACTGTCTCCGCTGGG	57
				1219	37	GGGCTCTGGCCTGTGTGAGGCTGGGCTTGGGAAGGGG	56
		Common lizard	XM_035102285	1361	17	GGGAGCAGGGTGGGGGG	68
				1552	40	GGGGGGGGAGGGGTGCTGGAATCCATTGTGTGCAAAGGGG	85
				1932	42	GGGTAACTCTTGGGGTGGTAGCAAAAGCAGAAGGGGGGGGGG	59
		Wild duck	XM_038165160	39	14	GGGGGGGGGGCGGG	71
				169	36	GGGGGGGGGACACTCCTGGCCCCCCCTTGGGGGGGG	89
		Chicken	XM_015279711.3	371	44	GGGTGCCCGGGTTGCTGTCTGTGCACTGCCCTGGGCTGAGAGGG	56
		Crow	XM_032130391	376	42	GGGAGCTGGGGGCGTGGTGGGTTCTGCCCGTTGTTCTGTGGG	60
		Fruit bat	XM_016163748	124	40	GGGGCCTGGGCTCTGGACAGTGAAATAGAGGGGTAGTGGG	57
		Common vampire bat	XM_024562401	121	41	GGGACCCAGGCTCTGGGCAGAGTGGATGGCTGGTGGGTGGG	56
		Red fox	XM_026009358.1	129	42	GGGCAGCAAGATTGAGGGCTGGAGAGGGGAGGCCAAGATGGG	68
		Dog	XM_003639312.3	128	42	GGGCAGCAAGATTGAGGGCTGGAGAGGGGAGGCCAAGATGGG	68
		House mouse	NM_010236	93	34	GGGTCCTGGGCTCTTGGTAGAGTGTAGGGATGGG	58
		White-footed mouse	XM_028884737	322	35	GGGAAGAGAGAGGGCCTTTGCCTGGGCATTTGGGG	69
		Cattle	NM_001024480	363	45	GGGAAAGGACACGGTCCCTGCCTGGGGTCCCCAGGGCGCAAAGGG	58
		Chinese hamster	XM_016977964	353	32	GGGCCCTTGCCTGGGCATTTGGGGATTGTGGG	68
		Sheep	XM_004005618	339	36	GGGAAAGGAGAGGGTCCCTGCCTGGGCCCCCCAGGG	70
		Bactrian camel	XM_010951157	112	38	GGGACTTGGGCTCTGGGCAGCAAAATAGAGGTCTAGGG	58
		Flying fox	XM_006917993	117	40	GGGGCCTGGGCTCTGGGCAGTGAAATAGAGAGATGGTGGG	56
		Goat	XM_018055823.1	336	36	GGGAAAGGAGAGGGTCCCTGCCTGGGCCCCCCAGGG	70
		Ferret	XM_004757252	114	44	GGGGTCCTGGGCTCTGGGCAGCAAGATCCAGGGCTAGAACGGGG	68
		Mole	XM_037495338	145	22	GGGGGTGGGAGGCTGGGATGGG	69
		Sea lion	XM_027614826	114	43	GGGCCTGGGCTCTGGGCAGCAAGATCGAGGGCTAGAGCAGGGG	69
		Elephant shark	XM_007902835	273	19	GGGGGGAAAGCGGGGTGGG	67
		Turquoise killifish	XM_015974399	788	43	GGGGCTCAGGCTGGGATTAGAGGGGGGCCTTCTTTAATCTGGG	68
		Microcaecilia unicolor	XM_030207955	2250	19	GGGGGGGGGGGGGGGGGGG	108
		a Position within the 3'UTR sequence
